# Supplementary material for: Vorinostat Treatment of Gastric Cancer Cells Leads to ROS-Induced Cell Inhibition and a Complex Pattern of Molecular Alterations in Nrf2-Dependent Genes
Source: Pharmaceuticals (Basel). 2024 Aug 16;17(8):1080. doi: 10.3390/ph17081080 (PMC11357633; doi:10.3390/ph17081080)
Supplement: Supplementary file 1 [file pharmaceuticals-17-01080-s001.zip]

Archive with 2 entries (2 files):
- Lorenz et al - Suppl Figure S1.pptx
- Lorenz et al - Suppl. Table S1.pdf
